# Supplementary material for: Unique genome organization of non-mammalian papillomaviruses provides insights into the evolution of viral early proteins
Source: Virus Evol. 2017 Oct 6;3(2):vex027. doi: 10.1093/ve/vex027 (PMC5632515; doi:10.1093/ve/vex027)
Supplement: Supplementary Text [file vex027_supp.txt]

LOCUS       PaPV2                   7654 bp    DNA     circular     24-MAY-2017
DEFINITION  Pygoscelis adeliae papillomavirus type 2 (PaPV2).
ACCESSION   PaPV2
VERSION
KEYWORDS    .
SOURCE      Pygoscelis adeliae papillomavirus type 2 (PaPV2)
  ORGANISM  Pygoscelis adeliae papillomavirus type 2 (PaPV2)
            Unclassified.
REFERENCE   1  (bases 1 to 7654)
  AUTHORS   Van Doorslaer,K., Ruoppolo,V., Schmidt,A., Lescroel,A.,
            Jongsomjit,D., Elrod,M., Kraberger,S., Stainton,D., Ballard,G.,
            Ainley,D.G. and Varsani,A.
  TITLE     Evidence of genome plasticity in non-mammalian papillomaviruses
  JOURNAL   Unpublished
REFERENCE   2  (bases 1 to 7654)
  AUTHORS   Van Doorslaer,K., Ruoppolo,V., Schmidt,A., Lescroel,A.,
            Jongsomjit,D., Elrod,M., Kraberger,S., Stainton,D., Ballard,G.,
            Ainley,D.G. and Varsani,A.
  TITLE     Direct Submission
  JOURNAL   Submitted (24-MAY-2017) School of Animal and Comparative Biomedical
            Sciences, University of Arizona, 1657 E. Helen St., Building 240,
            Room 205, P.O. Box 210240, Tucson, AZ 85721, United States
COMMENT     Bankit Comment: ALT EMAIL:vandoorslaer@email.arizona.edu.
            Bankit Comment: TOTAL # OF SEQS:1.
            
            ##Assembly-Data-START##
            Assembly Method       :: ABySS v. 1.9
            Sequencing Technology :: Illumina; Sanger dideoxy sequencing
            ##Assembly-Data-END##
FEATURES             Location/Qualifiers
     source          1..7654
                     /organism="Pygoscelis adeliae papillomavirus type 2
                     (PaPV2)"
                     /mol_type="genomic DNA"
                     /country="Antarctica"
     gene            496..795
                     /gene="E6"
     CDS             496..795
                     /gene="E6"
                     /note="[intronless gene]"
                     /codon_start=1
                     /product="E6"
                     /translation="MYTLGEILELARLDLLDIKILCRYCHRKLSTEEILLRELEARES
                     GGEEQFSGYRKGAEYLWISLCEYCKVALQKRLQNVRKRPYRYAACSSRRHQYYNL*"
     gene            728..1213
                     /gene="E7"
     CDS             728..1213
                     /gene="E7"
                     /note="[intronless gene]"
                     /codon_start=1
                     /product="E7"
                     /translation="MFERDPTDMRPAHLGDTNITTYEELLIDLMYPTDEDVESQSESD
                     SDIEGLTYDCTTSELYCTETIDSESEDGNAVDGQVSIPAPSGPPESLSLEQLSVEEFL
                     EEAIDGFYPTPTGWTCHYCDSELSPVEVAAHGPTDPWNRTGLCNMCYCSGLDDLFSTE
                     E*"
     gene            1185..3257
                     /gene="E1"
     CDS             1185..3257
                     /gene="E1"
                     /note="[intronless gene]"
                     /codon_start=1
                     /product="E1"
                     /translation="MTTSSLQRNSMEYILTEAEEADSLAQEEEIEEEEEEDTGLGTYY
                     SDLFSADTDSDANRSEGESHPALLNQQRLEDADNLLPELSNLLAGQSSRRGEYPGDDQ
                     CDNNVSHRVSELSDLLSSNRAVSKKSRARPASELHSPSTSSSSQETPGPKLQGPPRCK
                     IRRISRPGVENRISSENSTTIQYCNDNDANRKPLRPLQLFRSNTGRGGRTETSGPCNA
                     SGSRNEKKTATPQERTTVGEQLLQRILTAKNTRAAQLAIFRELYSASYCDLTRVFKSD
                     KTQSHEWVCIIIGCAVITLEAVRECLKAHTEFLLCDINPEKRFGLFYCGFLNSKNRDG
                     VRRCFKNCNVDNSNLVMCDPPNKRSVTAALFFQKLYLAHGEIPAWCADVISNGQLSGE
                     GFSLSTMVQWALDNNYCDEGQIAYNYALLAETELNAQLWLNSNSQAKYVRDAAVMVRH
                     FRRGQLHATPMLEHIAVRMRECVDNADQEGWKRIVLLLRYQHCGLPQFLLTLKSWLRG
                     RPKKSTIAIIGVSDSGKTMMSLSLIKFLEGRVLNYATSKSQFWLQPLADCKAALLDDV
                     TFPCWDYLNTYLRNMLDGNPICIDCKYRAPLQITCPPIILTSNYDPHGVGGEGNETYK
                     YLFSRISFLYFNRPIPYIGGQPRFLIEPTDWRSFFIKFREELSLELEQYDYGQSAENT
                     RGPSAAGD*"
     gene            1408..1920
                     /gene="E9"
     CDS             1408..1920
                     /gene="E9"
                     /note="[intronless gene]"
                     /codon_start=1
                     /product="E9"
                     /translation="MPTIYCPNFQTCWLVNPPDGVSTQGMTSVTITCRTESQSYQTCS
                     LAIVLFLKKAGQGLHLNCIPPALPALRRRLLGRSYRGRLDARLEELADLGWRIEYLLK
                     TQLPFNTATIMMPTENLLDLYSYLGPTPDEEAELRHQVHVMLLEAGMKRKQRHLRRGR
                     LSGNSFFNAS*"
     gene            3202..4458
                     /gene="E2"
     CDS             3202..4458
                     /gene="E2"
                     /note="[intronless gene]"
                     /codon_start=1
                     /product="E2"
                     /translation="MTMASLQRTLEDLQQQETELLESDPDTLEGLQLYWKVVRRTNLL
                     LNAAGKSGLCRIGNQKIPPSAVTEKEAKDAIHMQVLVESLMRSPYASLGWSLSDIFPL
                     LVNTAPEGLKKRPRRVSVTFNRDPNTENEYPYWERVYFHDPSSDTWCEAECGADKTGL
                     YYTGCDTTGKTYYTTWLREGRKHYPDGKLTWSLKFCSGSQADDSEPEEDSEDDDLDGL
                     PPPLLESTQASAPSTPSPPELSLYSLPGTSQDLRPPPAPKKPRSARLPSRPPNKRPAP
                     AKKTTEKRPTKRARTKPASSKGTGRQERLVGLEPDEVGTSHQTVGRGGGHTVRQLLRE
                     ASDPVGLCFEGKTGQLKTIRYRVVHGPYKYQRISTAWHWIDHDTPSTSKIIVTFHNES
                     ERQTFLDSFKIIGSGVRVFRCSLQGL*"
     gene            4437..6119
                     /gene="L2"
     CDS             4437..6119
                     /gene="L2"
                     /note="[intronless gene]"
                     /codon_start=1
                     /product="L2"
                     /translation="MQPARALIKMAPNRFSVHLPTSSGARVRRRGVYFTGSGYSVTLK
                     IPSASRHRRAAAEDLWRKCQSGGDCIDDVRRKYTHTTTADKILQIGSAGVYLGGLTIG
                     TGEGVAEAGGAGGVPWPDIYSNKPDTGSFIPHEKPFSLPGADIPVRVDVPRGEPAPAA
                     PVIPEPVDPGNTFMNPAFEDDVMISVSSTDNVVITDPTPAGPLPVPEPDTLEIPEESR
                     TRGDTFVPRNEELATDYEATAVPTSENPFLPQRLSEPDMQGPFVQLELVDLAPTGAIE
                     PAVEQSTWFGSARYDDEVPLLSTPRRGGQGPRARGRTVEFANPAFEPDYVQGIFDKEL
                     ENETNVLRTLLSGKGSPGGTVSVVQDVFRPGMTLRSGLNVPFRTRYVGDLSPITLPGE
                     PSVIEMRSFEPTGSGDTFIHDLGMAESGLSHSSTVAWDGSPIDVTGVVDFPNLEGGFS
                     DIPLEDPFPEMEIIDDDGNVTSSGSTSIDLGQAVRTVSHSSVSFVRGRGTHGRTAGGL
                     QPIGPAPGTAVPFFPIYPGNPGIPIAYYDNLDPSLIWWYLRKRRRLQHLFYR*"
     gene            6116..7654
                     /gene="L1"
     CDS             6116..7654
                     /gene="L1"
                     /note="[intronless gene]"
                     /codon_start=1
                     /product="L1"
                     /translation="MSGQPAMPPALYIPSTTQLPSYSSTDDFLLKTDYVYHVGSERLL
                     TVGNPYFEIRSGDQKKIVVPKVSGNQYRVFRLKLPDPNGLFPLPSGGISDPDNNRLVW
                     QLVAVQVTRGGPLNVGLSGAPLFNRDRDVETASKPQSETAGRVNVAFDPKQNQMFICG
                     CTPPTGQHWSEAKKCDVPDPETKCPPLELVNTVLEDGDMSDIGFGAMDFKLLGRNRSD
                     VPLELSGQISKYPDWIRMRTDPHGDSCFFLVKREQVYCRRLWQHAGGVGEKVPDGIYI
                     GNAESSTNNTAYLTVPSGSVLTTDTQLFDRPYWLTQAQGPNNGVLWNQNLFVTVLDNT
                     RNTIMHITTVVDGKERDEPTRYDSVNYSEYSRHCEEFEITALIRLCQVPLTTSVLSHI
                     YRIDPSILERWGISEAPTTSLRTEDKYRYLDSAATRCPLAAPPPSPTGDPYDGMHFWV
                     IDCSDRVSLDLTMHPLGRKYLALPQVRRLRVPRPVGTRKRPLPPSSSSETSRVVTRSK
                     RRRR*"
BASE COUNT     2051 a   1711 c   1894 g   1998 t
ORIGIN      
        1 gctgtaataa atgttttcta tatgtataag ttatgtctgc tgattatttt ttacatcaac
       61 caaatagttg acaccgaaac agttgatcaa ccaattagtt gataacgaaa ccagatgtgg
      121 ttcctgcttc cgcaaacaac catccggttg atgatgcaca cgtcaaccca ttagctgttt
      181 caactggtga gtaactgcgt caacccttcg gttgattttt cgcggattgg tcctgcgcca
      241 gtcagcctat ttctgggcgg tccagcgggc gggatcatcc attcggttgc tggcagccct
      301 gaagtcagac gtgctcaagg taggtacgcc ctatggttat tatatattat atggctgagt
      361 aggtttttaa gcaaccaagt agttgataac ggctaattag ttgaggaacc aatgggggct
      421 tcttcagcaa ccaaatggag gcgggacggg tactagtaat tctagaacac tgatcaccct
      481 tcccctatat ggataatgta taccctggga gagatcttag agctagcacg cctagacctg
      541 ctggatatta aaattttgtg ccgatactgt cataggaagc tttccacaga ggaaatactt
      601 ttaagagagc ttgaggcaag ggaaagtggt ggtgaggaac agttctcagg gtatagaaaa
      661 ggtgcagaat acctctggat atctctgtgt gagtattgca aagtagcatt acagaaaaga
      721 ctgcagaatg ttcgaaagag accctacaga tatgcggcct gctcatctcg gcgacaccaa
      781 tattacaacc tatgaagagc ttttgataga ccttatgtac cctactgatg aggatgtaga
      841 gtcacaatca gaatctgata gtgacattga aggtctgacc tatgactgca cgacaagcga
      901 gctctactgc actgaaacca ttgattccga gagcgaagac ggcaacgccg tagatggaca
      961 ggtgagcatc cctgcaccat ctggaccacc agagtccttg agcttagagc aactgtctgt
     1021 ggaggaattt ttagaggaag ctattgacgg cttttaccca accccaactg gctggacctg
     1081 tcactattgt gatagtgagc tgtcacctgt ggaggtagca gcccacggtc ctacagatcc
     1141 ctggaataga acaggcctct gcaatatgtg ctactgcagt ggtcttgacg acctcttctc
     1201 tacagaggaa tagtatggag tatattctaa cagaggctga agaggcggac agcctagcac
     1261 aagaggagga gattgaggaa gaggaggagg aggatacagg attaggaact tattattctg
     1321 atctctttag tgctgatact gactctgatg caaaccgtag tgaaggagaa agccatcctg
     1381 ctttattaaa tcagcaacgc ttagaagatg ccgacaatct attgcccgaa ctttcaaacc
     1441 tgctggctgg tcaatcctcc agacggggtg agtacccagg ggatgaccag tgtgacaata
     1501 acgtgtcgca cagagtctca gagctatcag acctgctctc tagcaatcgt gctgtttcta
     1561 aaaaaagccg ggcaaggcct gcatctgaac tgcattcccc cagcacttcc agctcttcgc
     1621 aggagactcc tgggccgaag ttacaggggc cgcctagatg caagattaga agaattagca
     1681 gacctggggt ggagaataga atatcttctg aaaactcaac taccattcaa tactgcaacg
     1741 ataatgatgc caacagaaaa cctcttagac ctttacagct atttaggtcc aacaccggac
     1801 gaggaggcag aactgagaca tcaggtccat gtaatgcttc tggaagcagg aatgaaaaga
     1861 aaacagcgac acctcaggag aggacgactg tcggggaaca gcttcttcaa cgcatcttaa
     1921 cagcaaaaaa tactagagct gcacagcttg ctatctttag ggaactttat agtgctagct
     1981 actgtgatct taccagggtt tttaaaagtg acaagactca gagtcatgaa tgggtgtgta
     2041 taataatagg atgtgcagta ataactttag aagctgtcag ggagtgcctg aaggcacata
     2101 cagagttttt actatgcgac attaaccctg aaaagcgctt tggtctattc tattgtggtt
     2161 tcctcaatag caaaaacagg gatggcgtac gtcggtgctt taaaaattgt aatgttgaca
     2221 atagtaacct tgtaatgtgt gatcctccta acaaacggtc tgtaacagct gctttgtttt
     2281 ttcagaaact gtatttagca catggtgaga tccccgcctg gtgtgcagat gtaatatcta
     2341 atggacaact ctctggtgag gggtttagcc tttccactat ggttcaatgg gcgttggata
     2401 acaattattg tgatgaggga caaattgctt acaattatgc tttgcttgca gaaacagaac
     2461 ttaatgctca actttggctt aatagcaact cacaggctaa atatgtgagg gatgctgctg
     2521 taatggttcg acatttcaga cgtggccagc tgcacgcaac tcctatgctt gagcatatcg
     2581 ctgtgcgaat gcgggagtgt gttgacaatg ctgaccagga agggtggaaa cgcattgtgc
     2641 tgctactgag ataccaacat tgcggattac ctcagtttct attgacattg aagtcttggt
     2701 tgcgtggcag gcccaaaaaa agtacaatag ctataatcgg cgtttctgac agtggcaaga
     2761 ccatgatgtc cttgtccctt attaaattct tggaagggcg ggtacttaat tatgctacta
     2821 gtaagtcaca gttctggttg caacctcttg ctgattgcaa agctgcttta ttagacgatg
     2881 tgacgtttcc ttgctgggac tacttaaata catacttgag aaatatgttg gatggcaatc
     2941 ctatttgtat tgattgtaaa tatcgtgcgc ctttacagat tacatgcccc cctataatac
     3001 tgactagcaa ttatgatcca catggggttg gaggagaggg gaatgaaacc tataagtatt
     3061 tgtttagtag aatttccttt ctgtacttta atagaccaat accgtatatt ggaggtcaac
     3121 cgagattcct gattgagcct acggactggc ggtctttctt tataaagttt cgagaggaac
     3181 tgtcactaga actcgagcaa tatgactatg gccagtctgc agagaacact agaggacctt
     3241 cagcagcagg agactgagct cttagaaagt gacccagaca cactggaagg tctgcagctg
     3301 tactggaaag ttgtgcgccg caccaatttg ctgctcaatg cagcgggaaa gagtggtctt
     3361 tgcagaatag gaaatcagaa aatccctccc tcggctgtca ctgaaaaaga ggccaaagat
     3421 gcaatacaca tgcaagtgct tgttgaatct cttatgagat ctccatatgc atctctaggg
     3481 tggtctctgt ctgatatttt cccattactt gtaaataccg cgccggaagg cctcaaaaaa
     3541 aggcctagac gagtatctgt cacgtttaac cgggatccaa atactgagaa cgagtaccca
     3601 tattgggaaa gggtttattt tcatgaccct tcctctgata cctggtgtga ggcagaatgt
     3661 ggggcagata agactggtct ttactacaca gggtgtgata ccactggcaa aacctactat
     3721 actacatggc taagggaggg tcggaaacat taccctgacg gtaagctaac gtggagtttg
     3781 aaattttgta gtggatcaca agccgatgac agtgagcctg aggaggactc agaggacgac
     3841 gacctagatg gtctaccccc acctctgttg gagtccaccc aggcttccgc gccatcgact
     3901 ccttccccac cagagctgag cctctattcc ctgcctggca catcacaaga cctgagaccg
     3961 ccgcccgcac ctaaaaagcc tcgttcagca cggctcccca gcagaccacc caacaaacgt
     4021 ccagcaccag caaagaagac caccgagaaa agacctacaa agcgtgcgcg cactaaaccc
     4081 gcaagcagca aaggtactgg acgtcaggag cgtctagtag gtttagaacc ggacgaagta
     4141 gggaccagtc atcagactgt cggcagagga gggggccaca cagtacggca gttgctccgg
     4201 gaggcttctg accctgtagg actctgcttt gagggaaaga ctggccaact taagactata
     4261 cgataccgag tagttcatgg gccgtacaaa tatcaaagaa taagtactgc ctggcattgg
     4321 atcgaccatg acaccccttc tacctctaag attatcgtga catttcacaa cgagtctgaa
     4381 agacaaacct ttcttgacag tttcaaaatt atcggctcgg gtgtacgggt tttccgttgc
     4441 agcctgcaag ggctttgatt aaaatggcac ctaatcgctt tagcgtgcac ctgcctacat
     4501 cttcaggtgc tcgtgtaagg cgaagagggg tttatttcac gggaagcggt tatagtgtaa
     4561 cattaaaaat cccttcagct agcaggcacc gcagggcagc tgcagaggac ctgtggcgta
     4621 aatgccaatc tggaggtgat tgcatagatg atgttcgaag gaaatatacc cacacaacaa
     4681 ctgctgataa gatccttcag ataggcagtg ccggtgtata cttggggggc cttactatag
     4741 gaacgggcga gggtgtagct gaggctgggg gtgccggagg tgtaccgtgg ccagacatct
     4801 atagcaataa gcctgacact ggctctttca taccccatga gaaacctttt agtcttcccg
     4861 gggcagatat tcctgtgagg gtggatgtac caaggggcga gcctgcacct gctgctcctg
     4921 taattcccga gccagtagat ccagggaata cttttatgaa tcctgcgttt gaagacgatg
     4981 taatgatttc ggtttcatct actgacaatg ttgttataac ggatccaaca cctgcaggcc
     5041 cgttacctgt cccagagcca gacactctgg aaatccccga ggagtccagg acgcgtggcg
     5101 atacctttgt tccccgtaat gaggagcttg ccacagatta tgaggccact gctgtgccaa
     5161 catcagaaaa tccattctta ccgcagcggc tttctgagcc agacatgcaa ggtccttttg
     5221 tccagctaga gcttgtagat ttagcaccta ctggtgcaat tgagcccgct gtagaacaat
     5281 caacttggtt tggctctgct agatatgatg acgaggtccc tttgctaagt actccgcgtc
     5341 gaggggggca gggacctaga gctcggggca ggactgtaga atttgcaaac cccgcttttg
     5401 agccagacta tgttcaaggc atttttgata aggaattaga aaatgagaca aacgtgttaa
     5461 ggactttact gtctggcaaa ggttcaccgg gcggcacggt gtcagtagtt caggacgttt
     5521 ttaggccagg aatgacactt cgcagtggcc ttaatgtgcc ttttagaact cgttatgtag
     5581 gtgacctatc tccaataact cttcctgggg agccttctgt aatcgagatg agaagcttcg
     5641 agcctacagg atctggggac acattcattc atgacctagg tatggctgaa agtgggctaa
     5701 gccacagtag tacagtggct tgggatggaa gtccgataga tgtaactggt gtagttgact
     5761 ttcctaatct ggaagggggc ttcagtgaca tccctttgga agatccattt cccgaaatgg
     5821 aaattattga tgacgatggc aatgttacaa gcagtggcag tacctctatt gatctcggac
     5881 aggcggtgcg cactgttagc cattcttccg tatcatttgt taggggccgt ggcacacatg
     5941 gtagaacagc gggcggtctg caacctatag ggccagcacc tggtactgct gttccctttt
     6001 tccctatata tccagggaat cctggtatac ccatagcata ttatgataat ctggaccctt
     6061 ctttgatatg gtggtatcta cgcaaacgta gacgtcttca acatttattt tacagatgag
     6121 tggtcaacca gccatgccgc ccgcgctgta tataccttca actacgcagt tacctagcta
     6181 ctcttcgact gacgactttc tcctgaagac agactatgta taccacgttg gctcggaacg
     6241 gttgctcacg gttggaaacc catattttga gatccgttct ggtgaccaaa aaaaaattgt
     6301 ggttcctaaa gtatctggta atcaataccg tgtgtttcga cttaagcttc cagatccaaa
     6361 tggccttttc cctttaccgt ctggtggaat atctgatcca gataataacc gtttagtgtg
     6421 gcagttagtg gctgtgcagg tgacacgagg tgggcccctc aatgtaggtc tctctggagc
     6481 acctctcttt aacagagaca gagacgtaga gacggcctcc aagcctcagt ctgaaactgc
     6541 aggccgtgtg aatgttgcct ttgatcctaa gcagaatcag atgtttatct gtgggtgtac
     6601 accaccaaca ggtcagcatt ggtcagaggc caagaagtgt gatgtcccag acccagaaac
     6661 caaatgtccg cctttagaat tggttaacac tgttttggaa gatggtgata tgagtgacat
     6721 aggtttcggg gccatggatt tcaaactgct gggccgaaat agaagtgatg ttcccttaga
     6781 gttgtctggt cagatatcta aatatccaga ctggatacgt atgcgcactg accctcacgg
     6841 tgacagctgc ttctttcttg ttaagagaga gcaggtgtac tgtagacggc tttggcagca
     6901 tgctggtggc gttggagaaa aggtgcctga cggtatttac attggtaatg cagagtctag
     6961 tactaataac actgcttatc tcactgtacc ttctggatca gtacttacaa ctgataccca
     7021 gctgtttgat aggccgtatt ggctaacaca ggctcagggt ccaaacaatg gtgtcctctg
     7081 gaatcagaac ctatttgtaa ctgttttaga taatacaagg aatacgataa tgcacattac
     7141 aactgttgtg gatggaaagg agcgtgatga gcctaccaga tatgacagtg tgaattatag
     7201 tgagtattcc aggcactgtg aggaattcga gattactgct ctcatacgtc tctgtcaagt
     7261 acctttgact acatcggtat tatctcatat ttatagaatt gacccctcaa ttttggaacg
     7321 ttggggaatt tcagaggcac ctactaccag cctgcgtaca gaggataagt accgatatct
     7381 ggatagtgca gctacacgct gtcctctggc agctcctcct ccttctccca ctggtgatcc
     7441 ttatgacggt atgcactttt gggttattga ttgttctgat cgtgtctcac ttgatcttac
     7501 tatgcatccc ctgggtcgga agtatcttgc tcttccacag gtacgacgtt tgcgtgtacc
     7561 gagaccagta ggaactcgta agcgcccact gcccccttct agctcttctg aaacatctcg
     7621 tgttgtaacc cggtcaaagc gtcggagacg gtag
//
