# Supplementary material for: Unique genome organization of non-mammalian papillomaviruses provides insights into the evolution of viral early proteins
Source: Virus Evol. 2017 Oct 6;3(2):vex027. doi: 10.1093/ve/vex027 (PMC5632515; doi:10.1093/ve/vex027)
Supplement: Supplementary Table 1 [file vex027_supp_table1.xlsx]

## Sheet: MrBayes_data_table
node	posterior	estimate height (mean and 95% HPD)	calibration height (mean and 95% interval)
1	1	481.21 (325.89 - 655.84)
2	1	302.81 (282.83 - 324.37)	312 (297-326)
3	1	262.14 (228.08 - 294.08)
4	1	227.04 (190.51 - 260.14)
5	1	152.21 (122.36 - 185.53)
6	1	131.91 (102.73 - 161.2)
7	1	79.25 (52.13 - 108.43)
8	1	110.89 (83.73 - 143.83)
9	1	48.42 (32.11 - 64.81)	47.5 (30.5-62.8)
10	1	256.69 (224.94 - 288.84)
11	1	236.41 (204.29 - 268.1)
12	0.97	228.11 (199.31 - 257.99)
13	0.97	219.55 (191.75 - 249.14)
14	0.46	212.72 (186.56 - 237.97)
15	0.97	199.65 (170.45 - 231.02)
16	1	168.94 (141.96 - 196.71)
17	1	155.89 (131.09 - 183.55)
18	1	140.48 (116.79 - 166.7)
19	0.93	129.15 (106.32 - 154.57)
20	0.86	115.01 (90.96 - 140.52)
21	1	74.74 (52.2 - 96.75)
22	1	112.44 (85.79 - 138.81)
23	1	25.07 (14.52 - 36.09)
24	1	131.24 (103.8 - 160.73)
25	1	54.77 (52.33 - 57.16)	54 (52-57)
26	1	43.03 (37.58 - 48.19)	40 (33-46)
27	1	32.5 (25.65 - 39.18)
28	1	138.64 (110.51 - 167.5)
29	1	120.6 (93.25 - 148.8)
30	1	62.97 (39.45 - 86.56)
31	1	108.95 (78.24 - 136.81)
32	1	68.03 (43.68 - 94.12)
33	0.63	203.28 (174.27 - 232.29)
34	0.56	193.76 (163.48 - 222.86)
35	0.39	179 (149.81 - 211.13)
36	1	140.7 (110.54 - 170.48)
37	1	106.54 (80.47 - 134.43)
38	1	38.54 (25.72 - 53.13)
39	1	11.84 (7.02 - 17.5)
40	1	56.45 (35.01 - 77.81)
41	1	108.14 (78.51 - 139.76)
42	1	30.75 (18.63 - 43.2)
43	0.34	187.66 (159.28 - 220.58)
44	0.73	180.7 (153.5 - 209.19)
45	1	171.5 (146.12 - 199.47)
46	0.86	157.4 (130.47 - 187.37)
47	1	40.68 (27.65 - 53.96)
48	0.96	29.65 (18.7 - 41.23)
49	1	158.61 (134.21 - 185.16)
50	1	121.72 (95.4 - 147.09)
51	1	71.7 (49.05 - 94.19)
52	1	141.33 (118.13 - 166.09)
53	1	109.71 (89.16 - 130.98)
54	1	92.14 (73.13 - 111.42)
55	1	71.9 (55.26 - 91.26)
56	1	40.55 (27.08 - 56.07)
57	1	8.72 (5.03 - 13.18)
58	1	69.58 (50.76 - 87.28)
59	1	37.4 (23.32 - 50.94)
60	1	89.7 (66.37 - 115.81)
61	1	61.64 (42.23 - 81.68)
62	1	12.33 (7.35 - 18.39)
63	0.52	195.01 (164.89 - 226.32)
64	1	178.1 (147.98 - 210.91)
65	1	84.01 (55.03 - 115.41)
66	1	96.92 (64.86 - 130.09)
67	1	183.93 (154.29 - 215.66)
68	0.81	170.8 (140.99 - 199.28)
69	1	150.84 (122.77 - 181.74)
70	1	102.76 (83.11 - 125.44)
71	1	78.04 (59.8 - 98.28)
72	0.99	68.38 (51.35 - 87.72)
73	1	49.97 (34.44 - 67.72)
74	1	85.94 (66.83 - 105.73)
75	1	59.27 (45.07 - 76.1)
76	1	35.66 (24.77 - 46.36)
77	1	18.68 (11.51 - 26.3)
78	1	127.53 (97.18 - 158.94)
79	1	130.15 (93.4 - 162.35)
80	1	133.77 (107.35 - 160.96)
81	1	64.49 (45.81 - 84.65)
82	1	34.49 (23.88 - 47.02)
83	1	18.58 (11.57 - 26.43)
84	1	106.8 (84.23 - 131.65)
85	1	84.11 (63.93 - 106.24)
86	1	65.48 (47.52 - 84.84)
87	1	44.21 (29.81 - 61.84)
88	1	205.27 (175.55 - 236.84)
89	1	190.92 (161.46 - 222.45)
90	1	178.83 (151.45 - 209.96)
91	1	103.96 (71.76 - 134.33)
92	1	60.81 (43.67 - 78.03)
93	1	42.01 (29.68 - 55.49)
94	1	27.81 (17.64 - 38.64)
95	1	148.17 (121.57 - 178.02)
96	1	123.94 (98.23 - 150.59)
97	1	96.95 (73.11 - 119.55)
98	1	59.18 (45.33 - 74.86)
99	1	48.29 (35.45 - 61.77)
100	1	35.18 (23.57 - 47.56)
101	1	161.61 (124.7 - 197.08)
102	1	181.62 (153.73 - 210.47)
103	1	169.6 (140.6 - 196.91)
104	0.96	158.77 (133.22 - 187.7)
105	1	142.05 (115.35 - 167.58)
106	1	114.34 (91.04 - 141.16)
107	1	101.49 (77.96 - 125.71)
108	0.99	86.45 (64.54 - 111.01)
109	1	95 (73.07 - 119.65)
110	1	61.44 (43.47 - 78.61)
111	1	46.3 (30.37 - 62.77)
112	1	38.23 (23.93 - 55.8)
113	1	171.33 (144.77 - 201.75)
114	1	149.28 (118.03 - 180.91)
115	1	131.31 (102.71 - 158.71)
116	1	106.76 (82.33 - 133.24)
117	1	94.65 (71.67 - 120.47)
118	1	54.57 (36.08 - 73.84)
119	1	91.6 (50.2 - 135.27)
